# Supplementary material for: Combinations of DIPs and Dprs control organization of olfactory receptor neuron terminals in Drosophila
Source: PLoS Genet. 2018 Aug 13;14(8):e1007560. doi: 10.1371/journal.pgen.1007560 (PMC6107282; doi:10.1371/journal.pgen.1007560)
Supplement: S1 Table — DESeq2 normalized expression values used for hierarchical clustering in Fig 1A. Genes are ordered by their position in the heat map in Fig 1A and each cluster is labeled. (XLSX) [file pgen.1007560.s001.xlsx]

## Sheet: Sheet1
	Gene	3L	p8	p40	Adult
Cluster 1	beat-IIIb	5.08647	50.6956	286.969	544.273
	CG42313	5.77557	23.8977	230.977	431.515
	Lapsyn	3.13938	39.7668	149.452	350.548
	Dscam3	5.14844	38.2997	635.503	192.744
	beat−IIIa	2.63619	104.083	373.985	686.202
	robo3	2.63619	93.5666	569.619	460.115
	CG13532	7.53303	107.514	460.139	382.87
	2mit	7.53303	84.4739	151.2	276.29
	CG12402	6.71813	120.682	122.07	181.288
	CG4168	1.75746	69.7119	294.936	364.868
	Dscam2	0	58.6721	356.741	263.564
	axo	7.34527	15.9461	214.576	884.145
	beat−VII	4.89684	23.8637	103.141	681.865
	dpr3	5.08461	5.84141	115.06	384.629
	Unc−89	5.77557	41.1049	44.803	193.848
	beat−Ia	3.13938	13.596	34.3915	293.718
	dpr11	3.13938	22.3196	361.062	1034.17
	dpr8	2.63619	26.6599	393.836	856.239
	CG34113	1.69549	24.9958	260.351	740.782
	beat−IV	2.00906	14.771	505.138	703.836
	Toll−6	1.75746	17.8593	711.795	274.081
	dpr10	1.3181	16.2721	741.364	360.858
	dpr13	2.88779	9.09265	523.129	304.152
	CG33543	1.75746	6.00442	198.837	397.189
	dpr5	0	4.46031	316.373	499.718
	dpr4	1.75746	6.00442	299.228	1044.36
Cluster 2	dpr7	8.03623	129.715	786.325	1750.45
	dpr12	7.34527	98.679	806.827	1888.77
	CG12950	13.5621	93.7386	591.067	989.821
	CG7166	13.3724	181.903	1085.11	1376.82
	CG6867	7.78463	43.009	759.144	1410.95
	sev	18.0815	181.057	286.014	1583.03
	dpr20	8.91496	216.453	387.442	966.216
	dpr9	8.91496	67.7988	230.831	968.221
	CG15312	15.2575	13.1929	138.199	4336.48
	CG12484	6.40456	10.7908	286.743	2143.18
	CG17839	23.6675	29.3701	622.499	7146.35
Cluster 3	wdp	206.862	547.177	298.028	661.615
	CG42709	209.241	605.013	237.212	675.445
	Cad86C	401.118	731.101	319.433	556.834
	htl	171.078	1444.84	380.186	511.911
	trol	185.269	884.879	161.468	692.957
	Ptp99A	486.819	419.225	987.128	758.332
	Sema−1a	245.847	525.019	1177	998.368
	Lar	269.208	372.289	675.656	781.613
	Dscam4	390.317	410.048	513.496	498.531
	stan	308.202	583.094	1006.01	218.806
	CG4950	141.381	441.72	613.106	129.696
	NetB	310.33	193.02	1138.81	278.458
	Lrt	219.86	141.98	1096.04	288.564
	CG15630	36.1593	227.552	1021.93	654.332
	CG5597	56.877	107.446	882.331	326.738
	Pvr	65.7281	194.116	158.26	503.195
	Dscam1	36.0354	189.433	290.24	329.353
	dpr19	51.6028	73.3412	351.201	559.862
	kek6	87.6381	84.243	162.811	294.128
	Ptp4E	203.225	231.335	122.167	642.958
	CG7800	249.867	154.969	155.669	160.954
Cluster 4	Con	13.8118	1610.65	2519.85	753.71
	Cad89D	20.9693	176.084	16511.2	32.2402
	C901	9.79369	29.4561	6299.25	24.3028
	grk	248.492	418.645	377.269	29.5806
	Trim9	219.359	260.99	461.438	43.1637
	Cad96Cb	85.5126	344.878	1401.62	14.1153
	Cad88C	37.1694	812.12	350.33	61.861
	beat−IIb	19.3996	233.858	355.866	86.5324
	beat−IIa	12.1163	155.311	133.568	18.3293
	rk	94.927	841.422	33.6787	33.7128
	CG5096	105.973	105.002	33.4362	23.8115
Cluster 5	btl	85.9482	22.1136	19.2034	72.8263
	dpr16	89.8405	6.89648	39.282	65.707
	CG14964	23.7294	18.6653	37.403	54.3331
	Lgr3	35.7856	28.084	8.64639	20.4568
	NetA	56.0621	16.4692	18.5391	5.07331
	Toll−9	38.4819	48.0534	35.6379	0
	chp	40.6205	93.4716	4.63107	2.04568
	hig	238.76	17.3612	34.0351	1294.71
	CG32373	364.935	135.095	9.09979	256.611
Cluster 6	CG7607	11.6751	5.11236	22.5396	153.508
	CG31431	8.41176	4.10029	24.8066	60.6749
	CG44153	5.7136	13.956	13.7309	111.858
	dpr18	4.39365	12.6609	14.0873	47.3777
	CG31814	2.26065	11.8888	160.544	194.502
	beat−Ib	0	7.22251	84.376	111.531
	dpr6	10.7362	74.9873	38.9256	25.6936
	Ptp52F	12.9331	60.2162	33.16	8.18271
	CG18249	7.09367	37.5797	11.3351	10.0648
	dpr14	7.78463	5.48139	28.2547	17.0203
	frac	2.88779	7.66854	98.1237	5.19598
	dpr17	0.439365	3.00221	22.6366	46.314
	dpr15	0	0	6.28234	91.769
	CG14141	4.01811	3.32824	0.906812	47.4595
	CadN2	1.13033	0.892062	138.036	117.749
	beat−VI	0.87873	0.892062	188.879	79.4137
	dpr2	9.35618	0	276.992	285.822
Cluster 7	Ptp10D	818.614	969.05	1870.32	920.68
	Ten−a	693.487	1014.05	1476.52	1109.49
	sli	808.075	902.73	1700.12	652.407
	InR	1334.95	776.573	1792.84	1244.71
	dsd	713.9	721.085	4212.2	1779.09
	CG14372	508.35	517.027	2669.94	445.917
	CG45263	112.505	868.231	2611.03	887.785
	CadN	137.611	781.961	1480.99	1130.16
	nrm	209.815	1546.88	1085.75	840.12
	beat−IIIc	115.891	775.502	745.932	819.091
	plum	885.463	697.313	900.805	422.883
	CG15744	1315.89	739.74	684.696	250.064
	slow	1218.39	459.526	427.694	333.323
	CG34371	1515.24	1208.84	1300.83	336.801
	babos	887.047	1336.91	1350.26	175.929
	otk	1704.57	1639.52	973.939	85.8367
	CG7702	1621.96	780.695	777.278	60.1431
	ihog	3733.24	1247.07	1250.21	123.314
	CG3408	1131.88	1041.24	151.702	141.397
	shf	1274.38	603.958	340.777	74.3807
	uif	1182.74	1795.15	6523.83	99.0109
	hbs	816.353	2930.82	4193.06	113.863
	pwn	1320.28	827.54	9165.37	53.0653
	Cad99C	2577.05	1908.6	6141.66	209.969
	Fili	2660.61	913.536	3274.89	247.323
	rdo	602.527	1757.14	16200	291.919
	ft	4603.35	4914.99	3016.24	45.2508
	Ser	2287.48	535.655	2827.73	26.3485
	boi	1333.23	171.366	1359.1	31.7489
	NT1	267.58	332.031	6807.42	21.6844
	haf	141.637	311.252	2659.68	43.3275
Cluster 8	caps	1336.43	2424.42	4362.76	1160.92
	Tl	1181.22	1768.47	4560.11	1032.87
	CG7896	1895.75	1644.78	6746.06	752.401
	Cad96Ca	1184.25	2610.6	3462.77	519.03
	Tollo	2863.76	3379.91	2766.59	373.296
	Toll−7	2520.8	3941.13	2104.85	429.266
	Dl	2615.95	3211.31	1351.47	492.354
	Sema−5c	2867.07	6657.99	4128.39	327.446
	18w	3078.15	1787.58	3278.64	699.541
	CG6959	3629.96	1948.44	1964.18	836.315
	Egfr	3938.94	2208.17	3294.65	1336.93
	sas	4454.21	3724.46	1404.75	1048.54
	CG13506	1424.99	1685.37	912.025	1794.88
	Ten−m	3407.82	2456.59	4806.34	2921.11
	CG16974	2693.05	1941.97	3235.51	3121.79
	Cad87A	2968.34	1517.13	6933.51	2363.13
	robo	2365.48	3299.84	3324.38	1725.92
	tutl	677.858	1179.11	3173.73	7035.54
	Sema−2b	7138.41	6858.94	6390.7	979.782
	N	8561.34	6282.29	4355.8	1165.71
	shg	7284.27	7134.14	7516.59	1831.62
	Sema−2a	8674.91	7556.69	8997.76	565.958
	Sema−1b	7097.86	8891.67	11499.2	3684.56
	kug	6383.62	14554.9	10553.2	2343.53
